# Supplementary material for: Antibacterial Activity and Components of the Methanol-Phase Extract from Rhizomes of Pharmacophagous Plant Alpinia officinarum Hance
Source: Molecules. 2022 Jul 5;27(13):4308. doi: 10.3390/molecules27134308 (PMC9268307; doi:10.3390/molecules27134308)
Supplement: Supplementary file 1 [file molecules-27-04308-s001.zip]

Archive with 1 entries (1 files):
- molecules-1735867-supplementary.pdf
